# Supplementary material for: Impact of active lifestyle on the primary school children saliva microbiota composition
Source: Front Nutr. 2023 Aug 10;10:1226891. doi: 10.3389/fnut.2023.1226891 (PMC10476528; doi:10.3389/fnut.2023.1226891)
Supplement: Supplementary file 4 [file Table_1.XLSX]

## Sheet: Table S1
Table S1. Sequencing quality and reads processing metrics of the dada2 workflow.
Sample	Group	Raw reads	Q20 (%)	Q30 (%)	GC content (%)	Filtered reads	Denoised reads Forward	Denoised reads Reverse	Merged reads	Non-chimera reads
PB_1A	A	174527	95.62	89.11	51.28	174358	169790	170076	151906	111473
PB_2A	A	184539	95.49	88.9	51.75	184381	180045	180410	163489	121813
PB_3A	A	150021	95.58	89.05	52.1	149873	145869	146275	131289	101347
PB_4A	A	153825	95.7	89.19	51.94	153681	149592	149982	133644	101304
PB_5A	A	164191	95.67	89.2	51.81	164028	159948	160142	142979	105544
PB_6A	A	163735	95.59	89.07	51.65	163561	159924	160608	148544	121120
PB_8A	A	154631	95.51	88.91	52.21	154481	150997	151108	137976	101762
PB_9A	A	162785	95.65	89.1	51.68	162643	159434	159381	148458	120098
PB_11A	A	187132	95.91	89.72	51.52	186949	183101	183144	168241	130479
PB_12A	A	186166	95.7	89.14	51.92	185971	181001	181331	159980	106538
PB_13A	A	173619	95.73	89.2	52.1	173429	168389	168006	148590	110927
PB_14A	A	161493	95.71	89.24	51.62	161353	157089	156697	138482	97350
PB_15A	A	186655	95.59	89.01	51.55	186485	181472	181444	161517	117963
PB_16A	A	153487	95.87	89.41	51.72	153363	149564	149550	135564	109495
PB_17A	A	185247	95.49	88.83	52.16	185045	180778	180670	162963	119538
PB_18A	A	189483	95.19	88.04	52.15	189324	183394	182785	162019	119361
PB_19A	A	187848	95.25	88.43	52.1	187655	182008	180261	162046	126333
PB_20A	A	150535	95.38	88.67	51.5	150510	147249	146922	134025	103143
PB_21A	A	155803	95.19	88.32	51.98	155651	150793	149810	131852	98548
PB_22A	A	173644	95.55	88.94	52.25	173474	169115	168878	151961	108894
PB_23A	A	161898	95.46	88.67	52.08	161718	157673	157641	141086	104543
PB_24A	A	170313	95.39	88.68	52.12	170151	165904	165879	148758	108447
PB_25A	A	165765	95.5	88.81	51.94	165605	161513	161550	145950	109953
PB_26A	A	164957	95.31	88.52	52.03	164807	159915	159911	139121	102229
PB_27A	A	178514	95.41	88.48	52.19	178345	173608	173359	154357	114139
PB_28A	A	151488	95.56	88.99	51.81	151463	148293	147788	134349	102059
PB_29A	A	150269	95.57	88.95	52.15	150117	145989	145915	129930	102152
PB_30A	A	175652	95.48	88.82	52.18	175486	171287	171226	154962	120628
PB_31A	A	155005	95.41	88.76	51.86	154878	151038	151230	135670	99728
PB_32A	A	162795	95.53	88.92	52.08	162619	157496	156964	139660	107589
PB_34A	A	161364	95.47	88.81	51.66	161189	155657	153727	134775	100037
PB_35A	A	165647	95.57	89.06	51.75	165503	160959	159837	144156	110824
PB_36A	A	153212	95.64	89.07	52.14	153076	149446	149222	134721	98550
PB_37A	A	179068	95.45	88.76	51.93	178910	174836	174667	158097	120330
PB_38A	A	151941	95.47	88.73	51.72	151798	148411	148503	135580	104332
PB_39A	A	180832	95.28	88.37	51.73	180678	176740	176850	161612	119367
PB_40A	A	167073	95.77	89.28	51.92	167059	163634	163377	149404	111688
PB_41A	A	176002	95.47	88.86	52.21	175835	170817	170319	151099	116304
PB_42A	A	180591	95.49	88.68	51.88	180388	176059	175679	158650	122261
PB_43A	A	154169	95.56	88.95	52.12	154037	150058	150141	134193	99205
PB_44A	A	153481	95.46	88.88	51.81	153342	149608	149523	135605	102702
PB_45A	A	169021	95.39	88.65	51.91	168852	164902	164548	148632	112984
PB_46A	A	176437	95.64	89.17	52.02	176276	171564	170991	155824	125662
PB_47A	A	161751	95.56	88.8	51.97	161599	156675	155323	140932	116085
PB_48A	A	168911	95.61	89.07	52.48	168886	164764	164136	145148	107373
PB_51A	A	175796	95.67	89.17	51.86	175774	172032	171531	156119	122980
PB_52A	A	179339	95.46	88.84	51.78	179312	175269	174670	157716	123334
PB_53A	A	161110	96.6	91.43	52.25	161089	157225	157049	141553	108830
PB_54A	A	186851	96.4	91.08	52.08	186829	182310	182107	163716	126898
PB_56A	A	160192	96.59	91.45	51.69	160164	156699	156196	142783	111827
PB_57A	A	177650	96.48	91.29	52.42	177624	173550	173528	156688	123684
PB_58A	A	169188	96.39	91.17	52.11	169162	165105	164898	149177	120392
PB_59A	A	179243	96.45	91.25	51.8	179208	174881	174670	158359	124999
PB_60A	A	189311	96.6	91.49	52.46	189280	184686	184279	165986	128843
PB_61A	A	188653	96.38	91.08	51.64	188633	184310	183999	167610	131403
PB_62A	A	178750	96.56	91.4	51.68	178725	174733	174471	158523	109535
PB_63A	A	155990	96.45	91.21	51.89	155966	152026	151759	136449	105277
PB_64A	A	182368	96.43	91.18	51.96	182339	178384	178083	163835	132729
PB_65A	A	150073	96.43	91.21	51.72	150051	146158	145693	130399	101013
PB_69A	A	187652	96.59	91.47	51.77	187624	183283	183346	166009	127040
PB_72A	A	156254	96.42	91.16	52.18	156234	153142	152926	142010	110959
PB_73A	A	126392	96.64	91.52	51.97	126366	123761	123298	112706	87964
PB_75A	A	183749	96.55	91.39	52.18	183720	179916	179484	164032	123495
PB_70S	S	172801	96.43	91.22	52.08	172774	168971	168178	152164	117779
PB_71S	S	154226	96.55	91.41	52.06	154205	151427	151630	142285	117549
PB_72S	S	177951	96.53	91.35	52.24	177925	174251	174030	159222	122722
PB_73S	S	174101	96.51	91.32	51.91	174064	170055	169624	154251	123053
PB_74S	S	169389	96.67	91.57	52.25	169358	165517	164712	149371	115445
PB_78S	S	177224	96.53	91.37	52.25	177194	173503	173208	158065	113453
PB_79S	S	181557	96.62	91.53	52.52	181534	177642	177111	161615	125889
PB_80S	S	137096	96.53	91.38	52.22	137070	134205	133726	122242	99655
PB_81S	S	162058	96.69	91.61	52.04	162028	158163	158124	142369	96442
PB_82S	S	166096	96.47	91.31	51.86	166066	162451	161806	146845	113556
PB_83S	S	171470	96.5	91.26	51.91	171443	167439	167179	150177	111455
PB_84S	S	160582	96.44	91.27	52.02	160556	156688	156501	140882	111998
PB_85S	S	187803	96.43	91.27	51.86	187772	184198	183976	170971	136831
PB_86S	S	178105	96.4	91.11	52.03	178074	174439	173803	157196	119122
PB_87S	S	189006	96.55	91.44	52.98	188975	184523	184112	165776	126011
PB_88S	S	171303	96.49	91.23	52.36	171271	166746	166379	146860	113282
PB_89S	S	169560	96.58	91.45	51.76	169535	165729	165454	150420	119114
PB_90S	S	183671	96.52	91.41	52	183643	179511	179440	163214	120595
PB_91S	S	154887	96.5	91.35	51.89	154861	151148	150601	134166	95996
PB_92S	S	180561	96.49	91.32	52.12	180536	176528	176059	159945	128448
PB_93S	S	164306	96.55	91.36	51.81	164276	160844	160293	147118	122462
PB_94S	S	180569	96.54	91.45	52.34	180407	177325	177029	166851	131152
PB_95S	S	162720	96.57	91.42	52.14	162568	158812	159132	145422	112035
PB_96S	S	169061	96.54	91.43	51.95	168882	164900	165064	149451	113709
PB_98S	S	161472	96.37	91.15	52.08	161328	157606	157987	145224	112804
PB_99S	S	172781	96.5	91.36	52.02	172605	168712	168696	152272	111948
PB_101S	S	180244	96.49	91.32	52.19	180058	175369	175235	156511	115462
PB_102S	S	186451	96.61	91.55	51.97	186412	182592	182279	166866	123762
PB_103S	S	188506	96.61	91.48	51.96	188325	183982	184436	168609	128443
PB_104S	S	178317	96.51	91.39	52.09	178165	173995	174267	158263	116507
PB_105S	S	165691	96.49	91.33	52.42	165528	161881	161649	146609	109024
PB_106S	S	155492	96.54	91.41	52.22	155358	151237	151743	135974	102127
PB_109S	S	179637	96.41	91.05	52.1	179472	175165	175111	157664	122996
PB_110S	S	166628	96.53	91.28	51.57	166459	162618	162924	148978	117153
PB_111S	S	158309	96.47	91.06	51.48	158176	154527	154622	141176	107823
PB_112S	S	159231	96.45	91.19	52.12	159211	155790	155424	141041	105524
PB_113S	S	189031	96.65	91.47	52.74	188851	184997	185300	170102	127571
PB_114S	S	162440	96.57	91.45	51.89	162276	158681	158452	144085	111217
PB_115S	S	179847	96.59	91.45	52.33	179666	175631	176197	162827	131101
PB_116S	S	173941	96.62	91.48	52.29	173778	169904	170215	155893	120005
PB_117S	S	157186	96.45	91.11	52.29	157033	153727	154000	142650	115726
PB_118S	S	153267	96.65	91.55	52.25	153132	149860	149947	137304	107620
PB_119S	S	184959	96.79	91.75	52.6	184788	180966	180888	166771	129619
PB_120S	S	153951	96.43	91.09	53.01	153774	150559	150911	140948	114726
PB_121S	S	182299	96.42	91.06	52.13	182119	178142	178375	163026	125938
PB_122S	S	178078	96.39	91.01	51.48	177914	173975	174108	160041	126051
PB_123S	S	150615	96.78	91.75	51.93	150476	147287	147850	137927	115339
PB_126S	S	162262	96.58	91.41	51.89	162097	158891	158724	146903	116838
PB_128S	S	157198	96.6	91.3	52.88	157048	152858	153418	138245	108752
PB_129S	S	179382	96.54	91.37	52.19	179216	174969	175534	159588	121462
PB_130S	S	179977	96.59	91.46	52.37	179813	175657	176180	160763	123937
PB_131S	S	154834	96.51	91.23	52.39	154682	150880	151107	135877	104914
PB_132S	S	177704	96.51	91.29	51.95	177532	172945	173259	155741	117147
PB_133S	S	157906	96.65	91.56	52.55	157746	153773	154399	137366	98885
PB_134S	S	166917	96.56	91.23	52.81	166754	163350	163624	151444	112771
PB_135S	S	175482	96.59	91.44	52.87	175321	171101	171237	154334	116721
PB_136S	S	158472	96.57	91.4	52.46	158444	154846	154707	139840	97056
PB_137S	S	164514	96.53	91.31	51.74	164360	160183	160759	144368	108214
PB_138S	S	187707	96.71	91.58	52.35	187519	182543	182886	162747	119163
PB_139S	S	171775	96.46	91.15	51.69	171604	168255	168613	157317	129092
PB_140S	S	158499	96.71	91.61	52.1	158353	154614	155001	140956	109259
PB_141S	S	189417	96.52	91.33	52.06	189237	184450	185492	168098	129279
PB_142S	S	183225	96.5	91.28	52.72	183057	178713	179350	162659	121730
PB_143S	S	167880	96.52	91.32	51.94	167715	163771	164125	149373	116811
PB_144S	S	157967	96.52	91.32	51.66	157809	153733	154533	139211	100985
PB_146S	S	165298	96.47	91.18	51.99	165161	161066	161266	144331	109024
PB_148S	S	165925	96.73	91.63	52.17	165900	161653	161536	145066	112522
