# Supplementary material for: Impact of active lifestyle on the primary school children saliva microbiota composition
Source: Front Nutr. 2023 Aug 10;10:1226891. doi: 10.3389/fnut.2023.1226891 (PMC10476528; doi:10.3389/fnut.2023.1226891)
Supplement: Supplementary file 5 [file Table_2.XLSX]

## Sheet: Foglio1
Table S2. Differentially abundant genera as determined by LEfSe algorithm.
Genus	Group A	Group S	P value	FDR	LDA score
Agathobacter	6486.1	1520.2	0.00074832	0.015368	-3.4
Escherichia Shigella	5006.1	333.36	9.2512e-06	0.00076785	-3.37
Collinsella	3281.4	341.2	0.0004561	0.012619	-3.17
Simonsiella	2425.2	643.24	0.0038451	0.044231	-2.95
Eubacterium yurii group	3702.8	2482.3	0.0030032	0.041544	-2.79
Parabacteroides	1005.7	464.56	0.00092576	0.015368	-2.43
Mogibacterium	2522.8	3536.6	2.2196e-05	0.00092112	2.71
Stomatobaculum	18492	21936	0.0042632	0.044231	3.24
TM7x	45195	60913	0.0048615	0.044834	3.9
Granulicatella	148100	175470	0.005456	0.045284	4.14
P value: Kruskal-Wallis rank sum test.
FDR: False Discovery Rate adjusted P value.
LDA: Linear Discriminant Analysis.
