# Supplementary material for: Impact of active lifestyle on the primary school children saliva microbiota composition
Source: Front Nutr. 2023 Aug 10;10:1226891. doi: 10.3389/fnut.2023.1226891 (PMC10476528; doi:10.3389/fnut.2023.1226891)
Supplement: Supplementary file 6 [file Table_3.XLSX]

## Sheet: Foglio1
Table S3. Differentially abundant species as determined by LEfSe algorithm.
Genus	Group A	Group S	P value	FDR	LDA score
Prevotella nigrescens	20486	9092	6.1065e-05	0.0014961	-3.76
Collinsella aerofaciens	3281.4	341.2	0.0004561	0.0074497	-3.17
Simonsiella muelleri	2071.1	248.85	5.6418e-07	2.7645e-05	-2.96
Parabacteroides merdae	1005.7	464.56	0.00092576	0.012961	-2.43
Gemella parahaemolysans	2133	3874	0.00039165	0.0074497	2.94
Prevotella aurantiaca	19425	35348	1.6119e-05	0.00052654	3.9
Prevotella pallens	76309	110280	0.0015734	0.019274	4.23
Neisseria mucosa	20328	73784	1.3334e-12	1.3067e-10	4.43
P value: Kruskal-Wallis rank sum test.
FDR: False Discovery Rate adjusted P value.
LDA: Linear Discriminant Analysis.
